# Supplementary material for: Y-Chromosome Haplotype Report among Eight Italian Horse Breeds
Source: Genes (Basel). 2023 Aug 9;14(8):1602. doi: 10.3390/genes14081602 (PMC10454838; doi:10.3390/genes14081602)
Supplement: Supplementary file 1 [file genes-14-01602-s001.zip › genes-2509665-supplementary.xlsx]

## Sheet: Table S1
Table S1. List of 60 male horses from five Italian breeds here analysed and their Y-chromosomal haplotypes.
		LOCUS YE3		LOCUS YE17		LOCUS YXX
Sample ID	Breed	SNP	Range	SNP	Range	SNP	Range	Haplotype ID
B01	Bardigiano	no mutation	10592-11330	no mutation	1240-1410	no mutation	25342-25480	HT1
B02	Bardigiano	no mutation	10592-11330	no mutation	1240-1410	no mutation	25342-25480	HT1
B03	Bardigiano	no mutation	10592-11330	no mutation	1240-1410	no mutation	25342-25480	HT1
B04	Bardigiano	no mutation	10592-11330	no mutation	1240-1410	no mutation	25342-25480	HT1
B05	Bardigiano	no mutation	10592-11330	no mutation	1240-1410	no mutation	25342-25480	HT1
B06	Bardigiano	no mutation	10592-11330	no mutation	1240-1410	no mutation	25342-25480	HT1
B07	Bardigiano	no mutation	10592-11330	no mutation	1240-1410	no mutation	25342-25480	HT1
B08	Bardigiano	no mutation	10592-11330	no mutation	1240-1410	no mutation	25342-25480	HT1
B17	Bardigiano	no mutation	10592-11330	no mutation	1240-1410	no mutation	25342-25480	HT1
B19	Bardigiano	no mutation	10592-11330	no mutation	1240-1410	no mutation	25342-25480	HT1
B43	Bardigiano	no mutation	10592-11330	no mutation	1240-1410	no mutation	25342-25480	HT1
B44	Bardigiano	no mutation	10592-11330	no mutation	1240-1410	no mutation	25342-25480	HT1
B45	Bardigiano	no mutation	10592-11330	no mutation	1240-1410	no mutation	25342-25480	HT1
B46	Bardigiano	no mutation	10592-11330	no mutation	1240-1410	no mutation	25342-25480	HT1
B47	Bardigiano	no mutation	10592-11330	no mutation	1240-1410	no mutation	25342-25480	HT1
B48	Bardigiano	no mutation	10592-11330	no mutation	1240-1410	no mutation	25342-25480	HT1
L033	Lipizzan	no mutation	10592-11330	1277A	1240-1410	no mutation	25342-25480	HT2
L100	Lipizzan	no mutation	10592-11330	1277A	1240-1410	no mutation	25342-25480	HT2
L167	Lipizzan	no mutation	10592-11330	no mutation	1240-1410	no mutation	25342-25480	HT1
L190	Lipizzan	no mutation	10592-11330	1277A	1240-1410	no mutation	25342-25480	HT2
L249	Lipizzan	no mutation	10592-11330	1277A	1240-1410	no mutation	25342-25480	HT2
L364	Lipizzan	no mutation	10592-11330	1277A	1240-1410	no mutation	25342-25480	HT2
L385	Lipizzan	no mutation	10592-11330	no mutation	1240-1410	no mutation	25342-25480	HT1
L391	Lipizzan	no mutation	10592-11330	1277A	1240-1410	no mutation	25342-25480	HT2
L395	Lipizzan	no mutation	10592-11330	no mutation	1240-1410	no mutation	25342-25480	HT1
L404	Lipizzan	no mutation	10592-11330	1277A	1240-1410	no mutation	25342-25480	HT2
L473	Lipizzan	no mutation	10592-11330	1277A	1240-1410	no mutation	25342-25480	HT2
L521	Lipizzan	no mutation	10592-11330	1277A	1240-1410	no mutation	25342-25480	HT2
L528	Lipizzan	no mutation	10592-11330	1277A	1240-1410	no mutation	25342-25480	HT2
L898	Lipizzan	no mutation	10592-11330	1277A	1240-1410	no mutation	25342-25480	HT2
L971	Lipizzan	no mutation	10592-11330	1277A	1240-1410	no mutation	25342-25480	HT2
M127	Maremmano	no mutation	10592-11330	1277A	1240-1410	no mutation	25342-25480	HT2
M365	Maremmano	no mutation	10592-11330	1277A	1240-1410	no mutation	25342-25480	HT2
M632	Maremmano	no mutation	10592-11330	1277A	1240-1410	no mutation	25342-25480	HT2
M688	Maremmano	no mutation	10592-11330	1277A	1240-1410	no mutation	25342-25480	HT2
M690	Maremmano	10594delT	10592-11330	1277A	1240-1410	no mutation	25342-25480	HT3
M693	Maremmano	10594delT	10592-11330	1277A	1240-1410	no mutation	25342-25480	HT3
M694	Maremmano	no mutation	10592-11330	1277A	1240-1410	no mutation	25342-25480	HT2
M695	Maremmano	no mutation	10592-11330	1277A	1240-1410	no mutation	25342-25480	HT2
M697	Maremmano	no mutation	10592-11330	1277A	1240-1410	no mutation	25342-25480	HT2
M698	Maremmano	no mutation	10592-11330	1277A	1240-1410	no mutation	25342-25480	HT2
MF01	Monterufolino	no mutation	10592-11330	1277A	1240-1410	no mutation	25342-25480	HT2
MF62	Monterufolino	no mutation	10592-11330	no mutation	1240-1410	no mutation	25342-25480	HT1
MF64	Monterufolino	no mutation	10592-11330	no mutation	1240-1410	no mutation	25342-25480	HT1
MF69	Monterufolino	no mutation	10592-11330	no mutation	1240-1410	no mutation	25342-25480	HT1
MF74	Monterufolino	no mutation	10592-11330	no mutation	1240-1410	no mutation	25342-25480	HT1
MF81	Monterufolino	no mutation	10592-11330	no mutation	1240-1410	no mutation	25342-25480	HT1
MF90	Monterufolino	no mutation	10592-11330	no mutation	1240-1410	no mutation	25342-25480	HT1
MF102	Monterufolino	no mutation	10592-11330	1277A	1240-1410	no mutation	25342-25480	HT2
MF112	Monterufolino	no mutation	10592-11330	1277A	1240-1410	no mutation	25342-25480	HT2
MG06	Murgese	no mutation	10592-11330	1277A	1240-1410	no mutation	25342-25480	HT2
MG19	Murgese	no mutation	10592-11330	1277A	1240-1410	no mutation	25342-25480	HT2
MG20	Murgese	no mutation	10592-11330	1277A	1240-1410	no mutation	25342-25480	HT2
MG28	Murgese	no mutation	10592-11330	1277A	1240-1410	no mutation	25342-25480	HT2
MG31	Murgese	no mutation	10592-11330	1277A	1240-1410	no mutation	25342-25480	HT2
MG39	Murgese	no mutation	10592-11330	1277A	1240-1410	no mutation	25342-25480	HT2
MG40	Murgese	no mutation	10592-11330	1277A	1240-1410	no mutation	25342-25480	HT2
MG45	Murgese	no mutation	10592-11330	1277A	1240-1410	no mutation	25342-25480	HT2
MG47	Murgese	no mutation	10592-11330	1277A	1240-1410	no mutation	25342-25480	HT2
MG53	Murgese	no mutation	10592-11330	1277A	1240-1410	no mutation	25342-25480	HT2

## Sheet: Table S2
Table S2. List of 706 male horses belonging to European and Mediterranean breeds retrieved from GenBank.
Breed origin	Breed	ChY Haplotype Code	ChY Haplotype	Network Haplotype	Reference
Arabian Peninsula	Arabian	HT1	ref	ref	Wallner et al. 2013
Arabian Peninsula	Arabian	HT1	ref	ref	Wallner et al. 2013
Arabian Peninsula	Arabian	HT1	ref	ref	Wallner et al. 2013
Arabian Peninsula	Arabian	HT1	ref	ref	Wallner et al. 2013
Arabian Peninsula	Arabian	HT1	ref	ref	Kreutzmann et al. 2014
Arabian Peninsula	Arabian	HT1	ref	ref	Kreutzmann et al. 2014
Arabian Peninsula	Arabian	HT2	1277A	1277A	Wallner et al. 2013
Arabian Peninsula	Arabian Partbred	HT2	1277A	1277A	Kreutzmann et al. 2014
Arabian Peninsula	Arabian Partbred	HT2	1277A	1277A	Kreutzmann et al. 2014
Arabian Peninsula	Arabian	HT1	ref	ref	Wallner et al. 2013
Arabian Peninsula	Arabian	HT1	ref	ref	Wallner et al. 2013
Arabian Peninsula	Arabian	HT1	ref	ref	Wallner et al. 2013
Arabian Peninsula	Arabian	HT1	ref	ref	Wallner et al. 2013
Arabian Peninsula	Arabian	HT1	ref	ref	Kreutzmann et al. 2014
Arabian Peninsula	Arabian	HT1	ref	ref	Kreutzmann et al. 2014
Arabian Peninsula	Arabian	HT2	1277A	1277A	Wallner et al. 2013
Arabian Peninsula	Arabian Partbred	HT2	1277A	1277A	Kreutzmann et al. 2014
Arabian Peninsula	Arabian Partbred	HT2	1277A	1277A	Kreutzmann et al. 2014
British Isles	Dartmoor Pony	HT1	ref	ref	Wallner et al. 2013
British Isles	Dartmoor Pony	HT1	ref	ref	Kreutzmann et al. 2014
British Isles	English Thoroughbred	HT2	1277A	1277A	Wallner et al. 2013
British Isles	English Thoroughbred	HT3	10594delT 1277A	10594d 1277A	Wallner et al. 2013
British Isles	English Thoroughbred	HT3	10594delT 1277A	10594d 1277A	Wallner et al. 2013
British Isles	English Thoroughbred	HT3	10594delT 1277A	10594d 1277A	Wallner et al. 2013
British Isles	English Thoroughbred	HT3	10594delT 1277A	10594d 1277A	Wallner et al. 2013
British Isles	English Thoroughbred	HT3	10594delT 1277A	10594d 1277A	Wallner et al. 2013
British Isles	English Thoroughbred	HT3	10594delT 1277A	10594d 1277A	Wallner et al. 2013
British Isles	English Thoroughbred	HT3	10594delT 1277A	10594d 1277A	Wallner et al. 2013
British Isles	English Thoroughbred	HT3	10594delT 1277A	10594d 1277A	Wallner et al. 2013
British Isles	English Thoroughbred	HT3	10594delT 1277A	10594d 1277A	Wallner et al. 2013
British Isles	English Thoroughbred	HT3	10594delT 1277A	10594d 1277A	Wallner et al. 2013
British Isles	English Thoroughbred	HT3	10594delT 1277A	10594d 1277A	Wallner et al. 2013
British Isles	English Thoroughbred	HT3	10594delT 1277A	10594d 1277A	Wallner et al. 2013
British Isles	English Thoroughbred	HT3	10594delT 1277A	10594d 1277A	Wallner et al. 2013
British Isles	English Thoroughbred	HT3	10594delT 1277A	10594d 1277A	Wallner et al. 2013
British Isles	English Thoroughbred	HT3	10594delT 1277A	10594d 1277A	Wallner et al. 2013
British Isles	English Thoroughbred	HT3	10594delT 1277A	10594d 1277A	Wallner et al. 2013
British Isles	English Thoroughbred	HT3	10594delT 1277A	10594d 1277A	Wallner et al. 2013
British Isles	English Thoroughbred	HT3	10594delT 1277A	10594d 1277A	Wallner et al. 2013
British Isles	English Thoroughbred	HT3	10594delT 1277A	10594d 1277A	Wallner et al. 2013
British Isles	English Thoroughbred	HT3	10594delT 1277A	10594d 1277A	Wallner et al. 2013
British Isles	English Thoroughbred	HT3	10594delT 1277A	10594d 1277A	Wallner et al. 2013
British Isles	English Thoroughbred	HT3	10594delT 1277A	10594d 1277A	Wallner et al. 2013
British Isles	English Thoroughbred	HT3	10594delT 1277A	10594d 1277A	Wallner et al. 2013
British Isles	English Thoroughbred	HT3	10594delT 1277A	10594d 1277A	Wallner et al. 2013
British Isles	English Thoroughbred	HT3	10594delT 1277A	10594d 1277A	Wallner et al. 2013
British Isles	English Thoroughbred	HT3	10594delT 1277A	10594d 1277A	Wallner et al. 2013
British Isles	English Thoroughbred	HT3	10594delT 1277A	10594d 1277A	Wallner et al. 2013
British Isles	English Thoroughbred	HT3	10594delT 1277A	10594d 1277A	Wallner et al. 2013
British Isles	English Thoroughbred	HT3	10594delT 1277A	10594d 1277A	Kreutzmann et al. 2014
British Isles	English Thoroughbred	HT3	10594delT 1277A	10594d 1277A	Kreutzmann et al. 2014
British Isles	English Thoroughbred	HT3	10594delT 1277A	10594d 1277A	Kreutzmann et al. 2014
British Isles	Fell Pony	HT1	ref	ref	Wallner et al. 2013
British Isles	New Forest Pony	HT1	ref	ref	Wallner et al. 2013
British Isles	New Forest Pony	HT1	ref	ref	Kreutzmann et al. 2014
British Isles	Shire Horse	HT1	ref	ref	Wallner et al. 2013
British Isles	Shire Horse	HT1	ref	ref	Kreutzmann et al. 2014
British Isles	Welsh Pony	HT1	ref	ref	Wallner et al. 2013
British Isles	Welsh Pony	HT1	ref	ref	Wallner et al. 2013
British Isles	Welsh Pony	HT1	ref	ref	Wallner et al. 2013
British Isles	Welsh Pony	HT1	ref	ref	Wallner et al. 2013
British Isles	Welsh Pony	HT1	ref	ref	Wallner et al. 2013
British Isles	Welsh Pony	HT1	ref	ref	Wallner et al. 2013
British Isles	Welsh Pony	HT1	ref	ref	Wallner et al. 2013
British Isles	Welsh Pony	HT1	ref	ref	Wallner et al. 2013
British Isles	Welsh Pony	HT1	ref	ref	Wallner et al. 2013
British Isles	Welsh Pony	HT1	ref	ref	Wallner et al. 2013
British Isles	Welsh Pony	HT1	ref	ref	Wallner et al. 2013
British Isles	Welsh Pony	HT1	ref	ref	Wallner et al. 2013
British Isles	Welsh Pony	HT2	1277A	1277A	Wallner et al. 2013
British Isles	Welsh Pony	HT2	1277A	1277A	Wallner et al. 2013
British Isles	Welsh Pony	HT2	1277A	1277A	Wallner et al. 2013
British Isles	Welsh Pony	HT2	1277A	1277A	Wallner et al. 2013
British Isles	Welsh Pony	HT2	1277A	1277A	Wallner et al. 2013
British Isles	Welsh Pony	HT2	1277A	1277A	Wallner et al. 2013
British Isles	Welsh Pony	HT2	1277A	1277A	Wallner et al. 2013
British Isles	Welsh Pony	HT2	1277A	1277A	Wallner et al. 2013
British Isles	Welsh Pony	HT2	1277A	1277A	Wallner et al. 2013
British Isles	Welsh Pony	HT2	1277A	1277A	Wallner et al. 2013
British Isles	Welsh Pony	HT2	1277A	1277A	Wallner et al. 2013
British Isles	Welsh Pony	HT2	1277A	1277A	Wallner et al. 2013
British Isles	Welsh Pony	HT2	1277A	1277A	Wallner et al. 2013
British Isles	Welsh Pony	HT2	1277A	1277A	Wallner et al. 2013
British Isles	Welsh Pony	HT2	1277A	1277A	Wallner et al. 2013
British Isles	Welsh Pony	HT2	1277A	1277A	Wallner et al. 2013
British Isles	Welsh Pony	HT3	10594delT 1277A	10594d 1277A	Wallner et al. 2013
British Isles	Welsh Pony	HT3	10594delT 1277A	10594d 1277A	Wallner et al. 2013
British Isles	Welsh Pony	HT3	10594delT 1277A	10594d 1277A	Wallner et al. 2013
British Isles	Welsh Pony	HT3	10594delT 1277A	10594d 1277A	Kreutzmann et al. 2014
Central Asia	Akhal-Theke	HT2	1277A	1277A	Wallner et al. 2013
Central Asia	Akhal-Theke	HT2	1277A	1277A	Wallner et al. 2013
Central Asia	Akhal-Theke	HT2	1277A	1277A	Wallner et al. 2013
Central Asia	Akhal-Theke	HT2	1277A	1277A	Wallner et al. 2013
Central Asia	Akhal-Theke	HT2	1277A	1277A	Wallner et al. 2013
Central Asia	Akhal-Theke	HT2	1277A	1277A	Wallner et al. 2013
Central Asia	Kushum Horse	HT2	1277A	1277A	Nguyen et al. 2020
Central Asia	Kushum Horse	HT2	1277A	1277A	Nguyen et al. 2020
Central Asia	Kushum Horse	HT2	1277A	1277A	Nguyen et al. 2020
Central Asia	Kushum Horse	HT2	1277A	1277A	Nguyen et al. 2020
Central Asia	Kushum Horse	HT2	1277A	1277A	Nguyen et al. 2020
Central Asia	Kushum Horse	HT4	25345	25345	Nguyen et al. 2020
Central Asia	Kushum Horse	HT4	25345	25345	Nguyen et al. 2020
Central Asia	Akhal-Theke	HT2	1277A	1277A	Wallner et al. 2013
Central Asia	Akhal-Theke	HT2	1277A	1277A	Wallner et al. 2013
Central Asia	Akhal-Theke	HT2	1277A	1277A	Wallner et al. 2013
Central Asia	Akhal-Theke	HT2	1277A	1277A	Wallner et al. 2013
Central Asia	Akhal-Theke	HT2	1277A	1277A	Wallner et al. 2013
Central Asia	Akhal-Theke	HT2	1277A	1277A	Wallner et al. 2013
Central Asia	Kushum Horse	HT2	1277A	1277A	Nguyen et al. 2020
Central Asia	Kushum Horse	HT2	1277A	1277A	Nguyen et al. 2020
Central Asia	Kushum Horse	HT2	1277A	1277A	Nguyen et al. 2020
Central Asia	Kushum Horse	HT2	1277A	1277A	Nguyen et al. 2020
Central Asia	Kushum Horse	HT2	1277A	1277A	Nguyen et al. 2020
Central Asia	Kushum Horse	HT4	25345	25345	Nguyen et al. 2020
Central Asia	Kushum Horse	HT4	25345	25345	Nguyen et al. 2020
Central Europe	Anglo-Arab	HT1	ref	ref	Wallner et al. 2013
Central Europe	Anglo-Arab	HT1	ref	ref	Kreutzmann et al. 2014
Central Europe	Arabian Partbred	HT1	ref	ref	Wallner et al. 2013
Central Europe	Arabian Partbred	HT1	ref	ref	Wallner et al. 2013
Central Europe	Arabian Partbred	HT1	ref	ref	Wallner et al. 2013
Central Europe	Arabian Partbred	HT1	ref	ref	Wallner et al. 2013
Central Europe	Arabian Partbred	HT2	1277A	1277A	Wallner et al. 2013
Central Europe	Arabian Partbred	HT2	1277A	1277A	Wallner et al. 2013
Central Europe	Arabian Partbred	HT2	1277A	1277A	Wallner et al. 2013
Central Europe	Arabian Partbred	HT2	1277A	1277A	Wallner et al. 2013
Central Europe	Arabian Partbred	HT3	10594delT 1277A	10594d 1277A	Wallner et al. 2013
Central Europe	Austrian Warmblood	HT1	ref	ref	Wallner et al. 2013
Central Europe	Austrian Warmblood	HT1	ref	ref	Wallner et al. 2013
Central Europe	Austrian Warmblood	HT2	1277A	1277A	Wallner et al. 2013
Central Europe	Austrian Warmblood	HT2	1277A	1277A	Wallner et al. 2013
Central Europe	Austrian Warmblood	HT2	1277A	1277A	Wallner et al. 2013
Central Europe	Austrian Warmblood	HT2	1277A	1277A	Wallner et al. 2013
Central Europe	Austrian Warmblood	HT2	1277A	1277A	Wallner et al. 2013
Central Europe	Austrian Warmblood	HT2	1277A	1277A	Wallner et al. 2013
Central Europe	Austrian Warmblood	HT2	1277A	1277A	Wallner et al. 2013
Central Europe	Austrian Warmblood	HT2	1277A	1277A	Wallner et al. 2013
Central Europe	Austrian Warmblood	HT2	1277A	1277A	Wallner et al. 2013
Central Europe	Austrian Warmblood	HT2	1277A	1277A	Wallner et al. 2013
Central Europe	Austrian Warmblood	HT2	1277A	1277A	Wallner et al. 2013
Central Europe	Austrian Warmblood	HT2	1277A	1277A	Wallner et al. 2013
Central Europe	Austrian Warmblood	HT2	1277A	1277A	Wallner et al. 2013
Central Europe	Austrian Warmblood	HT2	1277A	1277A	Wallner et al. 2013
Central Europe	Austrian Warmblood	HT2	1277A	1277A	Wallner et al. 2013
Central Europe	Austrian Warmblood	HT3	10594delT 1277A	10594d 1277A	Wallner et al. 2013
Central Europe	Austrian Warmblood	HT3	10594delT 1277A	10594d 1277A	Wallner et al. 2013
Central Europe	Austrian Warmblood	HT3	10594delT 1277A	10594d 1277A	Wallner et al. 2013
Central Europe	Austrian Warmblood	HT3	10594delT 1277A	10594d 1277A	Wallner et al. 2013
Central Europe	Austrian Warmblood	HT3	10594delT 1277A	10594d 1277A	Wallner et al. 2013
Central Europe	Austrian Warmblood	HT3	10594delT 1277A	10594d 1277A	Wallner et al. 2013
Central Europe	Austrian Warmblood	HT3	10594delT 1277A	10594d 1277A	Wallner et al. 2013
Central Europe	Austrian Warmblood	HT3	10594delT 1277A	10594d 1277A	Wallner et al. 2013
Central Europe	Austrian Warmblood	HT3	10594delT 1277A	10594d 1277A	Wallner et al. 2013
Central Europe	Austrian Warmblood	HT3	10594delT 1277A	10594d 1277A	Wallner et al. 2013
Central Europe	Austrian Warmblood	HT3	10594delT 1277A	10594d 1277A	Wallner et al. 2013
Central Europe	Austrian Warmblood	HT3	10594delT 1277A	10594d 1277A	Wallner et al. 2013
Central Europe	Austrian Warmblood	HT3	10594delT 1277A	10594d 1277A	Wallner et al. 2013
Central Europe	Austrian Warmblood	HT3	10594delT 1277A	10594d 1277A	Wallner et al. 2013
Central Europe	Austrian Warmblood	HT3	10594delT 1277A	10594d 1277A	Wallner et al. 2013
Central Europe	Austrian Warmblood	HT3	10594delT 1277A	10594d 1277A	Wallner et al. 2013
Central Europe	Austrian Warmblood	HT2	1277A	1277A	Kreutzmann et al. 2014
Central Europe	Austrian Warmblood	HT2	1277A	1277A	Kreutzmann et al. 2014
Central Europe	Baroque Pinto	HT1	ref	ref	Wallner et al. 2013
Central Europe	Baroque Pinto	HT1	ref	ref	Kreutzmann et al. 2014
Central Europe	Baroque Pinto	HT1	ref	ref	Kreutzmann et al. 2014
Central Europe	Bavarian Warmblood	HT2	1277A	1277A	Wallner et al. 2013
Central Europe	Bavarian Warmblood	HT3	10594delT 1277A	10594d 1277A	Wallner et al. 2013
Central Europe	Camargue Horse	HT3	10594delT 1277A	10594d 1277A	Wallner et al. 2013
Central Europe	Camargue Horse	HT3	10594delT 1277A	10594d 1277A	Wallner et al. 2013
Central Europe	Camargue Horse	HT3	10594delT 1277A	10594d 1277A	Wallner et al. 2013
Central Europe	Camargue Horse	HT3	10594delT 1277A	10594d 1277A	Wallner et al. 2013
Central Europe	Camargue Horse	HT3	10594delT 1277A	10594d 1277A	Wallner et al. 2013
Central Europe	Dutch Warmblood	HT2	1277A	1277A	Wallner et al. 2013
Central Europe	Dutch Warmblood	HT2	1277A	1277A	Wallner et al. 2013
Central Europe	Friesian	HT1	ref	ref	Wallner et al. 2013
Central Europe	Friesian	HT1	ref	ref	Wallner et al. 2013
Central Europe	Friesian	HT1	ref	ref	Wallner et al. 2013
Central Europe	Friesian	HT1	ref	ref	Wallner et al. 2013
Central Europe	Friesian	HT1	ref	ref	Wallner et al. 2013
Central Europe	Friesian	HT1	ref	ref	Wallner et al. 2013
Central Europe	Friesian	HT1	ref	ref	Wallner et al. 2013
Central Europe	German Riding Pony	HT2	1277A	1277A	Wallner et al. 2013
Central Europe	German Riding Pony	HT2	1277A	1277A	Wallner et al. 2013
Central Europe	German Riding Pony	HT1	ref	ref	Kreutzmann et al. 2014
Central Europe	German Riding Pony	HT2	1277A	1277A	Kreutzmann et al. 2014
Central Europe	Haflinger	HT1	ref	ref	Wallner et al. 2013
Central Europe	Haflinger	HT1	ref	ref	Wallner et al. 2013
Central Europe	Haflinger	HT1	ref	ref	Wallner et al. 2013
Central Europe	Haflinger	HT1	ref	ref	Wallner et al. 2013
Central Europe	Haflinger	HT1	ref	ref	Wallner et al. 2013
Central Europe	Haflinger	HT1	ref	ref	Wallner et al. 2013
Central Europe	Haflinger	HT1	ref	ref	Wallner et al. 2013
Central Europe	Haflinger	HT1	ref	ref	Wallner et al. 2013
Central Europe	Haflinger	HT1	ref	ref	Wallner et al. 2013
Central Europe	Haflinger	HT1	ref	ref	Wallner et al. 2013
Central Europe	Haflinger	HT1	ref	ref	Wallner et al. 2013
Central Europe	Haflinger	HT1	ref	ref	Wallner et al. 2013
Central Europe	Haflinger	HT1	ref	ref	Wallner et al. 2013
Central Europe	Haflinger	HT1	ref	ref	Wallner et al. 2013
Central Europe	Haflinger	HT1	ref	ref	Wallner et al. 2013
Central Europe	Haflinger	HT1	ref	ref	Wallner et al. 2013
Central Europe	Haflinger	HT1	ref	ref	Wallner et al. 2013
Central Europe	Haflinger	HT1	ref	ref	Wallner et al. 2013
Central Europe	Haflinger	HT1	ref	ref	Wallner et al. 2013
Central Europe	Haflinger	HT1	ref	ref	Wallner et al. 2013
Central Europe	Haflinger	HT1	ref	ref	Wallner et al. 2013
Central Europe	Haflinger	HT1	ref	ref	Wallner et al. 2013
Central Europe	Haflinger	HT1	ref	ref	Wallner et al. 2013
Central Europe	Haflinger	HT1	ref	ref	Wallner et al. 2013
Central Europe	Haflinger	HT1	ref	ref	Wallner et al. 2013
Central Europe	Haflinger	HT1	ref	ref	Wallner et al. 2013
Central Europe	Haflinger	HT1	ref	ref	Wallner et al. 2013
Central Europe	Haflinger	HT1	ref	ref	Wallner et al. 2013
Central Europe	Haflinger	HT1	ref	ref	Wallner et al. 2013
Central Europe	Haflinger	HT1	ref	ref	Wallner et al. 2013
Central Europe	Haflinger	HT1	ref	ref	Wallner et al. 2013
Central Europe	Haflinger	HT1	ref	ref	Wallner et al. 2013
Central Europe	Haflinger	HT1	ref	ref	Wallner et al. 2013
Central Europe	Haflinger	HT1	ref	ref	Wallner et al. 2013
Central Europe	Haflinger	HT1	ref	ref	Kreutzmann et al. 2014
Central Europe	Hanoverian	HT2	1277A	1277A	Wallner et al. 2013
Central Europe	Hanoverian	HT3	10594delT 1277A	10594d 1277A	Wallner et al. 2013
Central Europe	Hanoverian	HT3	10594delT 1277A	10594d 1277A	Wallner et al. 2013
Central Europe	Hanoverian	HT3	10594delT 1277A	10594d 1277A	Wallner et al. 2013
Central Europe	Holstein	HT3	10594delT 1277A	10594d 1277A	Wallner et al. 2013
Central Europe	Holstein	HT3	10594delT 1277A	10594d 1277A	Wallner et al. 2013
Central Europe	Holstein	HT3	10594delT 1277A	10594d 1277A	Wallner et al. 2013
Central Europe	Hucul	HT2	1277A	1277A	Wallner et al. 2013
Central Europe	Hucul	HT2	1277A	1277A	Wallner et al. 2013
Central Europe	Hucul	HT2	1277A	1277A	Wallner et al. 2013
Central Europe	Hucul	HT2	1277A	1277A	Wallner et al. 2013
Central Europe	Hucul	HT2	1277A	1277A	Wallner et al. 2013
Central Europe	Hucul	HT2	1277A	1277A	Wallner et al. 2013
Central Europe	Hucul	HT2	1277A	1277A	Wallner et al. 2013
Central Europe	Hucul	HT2	1277A	1277A	Wallner et al. 2013
Central Europe	Hucul	HT2	1277A	1277A	Wallner et al. 2013
Central Europe	Hucul	HT2	1277A	1277A	Wallner et al. 2013
Central Europe	Hucul	HT2	1277A	1277A	Wallner et al. 2013
Central Europe	Hucul	HT2	1277A	1277A	Wallner et al. 2013
Central Europe	Hucul	HT2	1277A	1277A	Wallner et al. 2013
Central Europe	Hucul	HT2	1277A	1277A	Wallner et al. 2013
Central Europe	Hucul	HT2	1277A	1277A	Kreutzmann et al. 2014
Central Europe	Hucul	HT2	1277A	1277A	Kreutzmann et al. 2014
Central Europe	Hucul	HT2	1277A	1277A	Kreutzmann et al. 2014
Central Europe	Hucul	HT2	1277A	1277A	Kreutzmann et al. 2014
Central Europe	Hucul	HT2	1277A	1277A	Kreutzmann et al. 2014
Central Europe	Hucul	HT2	1277A	1277A	Kreutzmann et al. 2014
Central Europe	Hucul	HT2	1277A	1277A	Kreutzmann et al. 2014
Central Europe	Hucul	HT2	1277A	1277A	Kreutzmann et al. 2014
Central Europe	Hungarian Warmblood	HT3	10594delT 1277A	10594d 1277A	Wallner et al. 2013
Central Europe	Kladrubian	HT1	ref	ref	Wallner et al. 2013
Central Europe	Kladrubian	HT1	ref	ref	Wallner et al. 2013
Central Europe	Kladrubian	HT1	ref	ref	Wallner et al. 2013
Central Europe	Kladrubian	HT1	ref	ref	Wallner et al. 2013
Central Europe	Kladrubian	HT1	ref	ref	Wallner et al. 2013
Central Europe	Kladrubian	HT2	1277A	1277A	Wallner et al. 2013
Central Europe	Kladrubian	HT2	1277A	1277A	Wallner et al. 2013
Central Europe	Kladrubian	HT2	1277A	1277A	Wallner et al. 2013
Central Europe	Kladrubian	HT2	1277A	1277A	Wallner et al. 2013
Central Europe	Kladrubian	HT1	ref	ref	Kreutzmann et al. 2014
Central Europe	Kladrubian	HT1	ref	ref	Kreutzmann et al. 2014
Central Europe	Kladrubian	HT1	ref	ref	Kreutzmann et al. 2014
Central Europe	Kladrubian	HT2	1277A	1277A	Kreutzmann et al. 2014
Central Europe	Knabstrupper	HT1	ref	ref	Wallner et al. 2013
Central Europe	Knabstrupper	HT1	ref	ref	Wallner et al. 2013
Central Europe	Knabstrupper	HT1	ref	ref	Wallner et al. 2013
Central Europe	Knabstrupper	HT1	ref	ref	Wallner et al. 2013
Central Europe	Knabstrupper	HT1	ref	ref	Wallner et al. 2013
Central Europe	Knabstrupper	HT1	ref	ref	Wallner et al. 2013
Central Europe	Knabstrupper	HT1	ref	ref	Wallner et al. 2013
Central Europe	Knabstrupper	HT1	ref	ref	Wallner et al. 2013
Central Europe	Knabstrupper	HT1	ref	ref	Kreutzmann et al. 2014
Central Europe	Knabstrupper	HT1	ref	ref	Kreutzmann et al. 2014
Central Europe	Konik	HT1	ref	ref	Wallner et al. 2013
Central Europe	Lipizzan	HT1	ref	ref	Wallner et al. 2013
Central Europe	Lipizzan	HT1	ref	ref	Wallner et al. 2013
Central Europe	Lipizzan	HT1	ref	ref	Wallner et al. 2013
Central Europe	Lipizzan	HT1	ref	ref	Wallner et al. 2013
Central Europe	Lipizzan	HT1	ref	ref	Wallner et al. 2013
Central Europe	Lipizzan	HT1	ref	ref	Wallner et al. 2013
Central Europe	Lipizzan	HT1	ref	ref	Wallner et al. 2013
Central Europe	Lipizzan	HT1	ref	ref	Wallner et al. 2013
Central Europe	Lipizzan	HT1	ref	ref	Wallner et al. 2013
Central Europe	Lipizzan	HT1	ref	ref	Wallner et al. 2013
Central Europe	Lipizzan	HT1	ref	ref	Wallner et al. 2013
Central Europe	Lipizzan	HT1	ref	ref	Wallner et al. 2013
Central Europe	Lipizzan	HT1	ref	ref	Wallner et al. 2013
Central Europe	Lipizzan	HT1	ref	ref	Wallner et al. 2013
Central Europe	Lipizzan	HT1	ref	ref	Wallner et al. 2013
Central Europe	Lipizzan	HT1	ref	ref	Wallner et al. 2013
Central Europe	Lipizzan	HT1	ref	ref	Wallner et al. 2013
Central Europe	Lipizzan	HT1	ref	ref	Wallner et al. 2013
Central Europe	Lipizzan	HT1	ref	ref	Wallner et al. 2013
Central Europe	Lipizzan	HT1	ref	ref	Wallner et al. 2013
Central Europe	Lipizzan	HT1	ref	ref	Wallner et al. 2013
Central Europe	Lipizzan	HT1	ref	ref	Wallner et al. 2013
Central Europe	Lipizzan	HT1	ref	ref	Wallner et al. 2013
Central Europe	Lipizzan	HT1	ref	ref	Wallner et al. 2013
Central Europe	Lipizzan	HT1	ref	ref	Wallner et al. 2013
Central Europe	Lipizzan	HT1	ref	ref	Wallner et al. 2013
Central Europe	Lipizzan	HT2	1277A	1277A	Wallner et al. 2013
Central Europe	Lipizzan	HT2	1277A	1277A	Wallner et al. 2013
Central Europe	Lipizzan	HT2	1277A	1277A	Wallner et al. 2013
Central Europe	Lipizzan	HT2	1277A	1277A	Wallner et al. 2013
Central Europe	Lipizzan	HT2	1277A	1277A	Wallner et al. 2013
Central Europe	Lipizzan	HT2	1277A	1277A	Wallner et al. 2013
Central Europe	Lipizzan	HT2	1277A	1277A	Wallner et al. 2013
Central Europe	Lipizzan	HT2	1277A	1277A	Wallner et al. 2013
Central Europe	Lipizzan	HT2	1277A	1277A	Wallner et al. 2013
Central Europe	Lipizzan	HT2	1277A	1277A	Wallner et al. 2013
Central Europe	Lipizzan	HT2	1277A	1277A	Wallner et al. 2013
Central Europe	Lipizzan	HT2	1277A	1277A	Wallner et al. 2013
Central Europe	Lipizzan	HT2	1277A	1277A	Wallner et al. 2013
Central Europe	Lipizzan	HT2	1277A	1277A	Wallner et al. 2013
Central Europe	Lipizzan	HT2	1277A	1277A	Wallner et al. 2013
Central Europe	Lipizzan	HT2	1277A	1277A	Wallner et al. 2013
Central Europe	Lipizzan	HT2	1277A	1277A	Wallner et al. 2013
Central Europe	Lipizzan	HT2	1277A	1277A	Wallner et al. 2013
Central Europe	Lipizzan	HT2	1277A	1277A	Wallner et al. 2013
Central Europe	Lipizzan	HT2	1277A	1277A	Wallner et al. 2013
Central Europe	Lipizzan	HT2	1277A	1277A	Wallner et al. 2013
Central Europe	Lipizzan	HT2	1277A	1277A	Wallner et al. 2013
Central Europe	Lipizzan	HT2	1277A	1277A	Wallner et al. 2013
Central Europe	Lipizzan	HT2	1277A	1277A	Wallner et al. 2013
Central Europe	Lipizzan	HT2	1277A	1277A	Wallner et al. 2013
Central Europe	Lipizzan	HT2	1277A	1277A	Wallner et al. 2013
Central Europe	Lipizzan	HT2	1277A	1277A	Wallner et al. 2013
Central Europe	Lipizzan	HT2	1277A	1277A	Wallner et al. 2013
Central Europe	Lipizzan	HT2	1277A	1277A	Wallner et al. 2013
Central Europe	Lipizzan	HT2	1277A	1277A	Wallner et al. 2013
Central Europe	Lipizzan	HT2	1277A	1277A	Wallner et al. 2013
Central Europe	Lipizzan	HT2	1277A	1277A	Wallner et al. 2013
Central Europe	Lipizzan	HT2	1277A	1277A	Wallner et al. 2013
Central Europe	Lipizzan	HT2	1277A	1277A	Wallner et al. 2013
Central Europe	Lipizzan	HT2	1277A	1277A	Wallner et al. 2013
Central Europe	Lipizzan	HT2	1277A	1277A	Wallner et al. 2013
Central Europe	Lipizzan	HT2	1277A	1277A	Wallner et al. 2013
Central Europe	Lipizzan	HT2	1277A	1277A	Wallner et al. 2013
Central Europe	Lipizzan	HT2	1277A	1277A	Wallner et al. 2013
Central Europe	Lipizzan	HT2	1277A	1277A	Wallner et al. 2013
Central Europe	Lipizzan	HT2	1277A	1277A	Wallner et al. 2013
Central Europe	Lipizzan	HT2	1277A	1277A	Wallner et al. 2013
Central Europe	Lipizzan	HT2	1277A	1277A	Wallner et al. 2013
Central Europe	Lipizzan	HT2	1277A	1277A	Wallner et al. 2013
Central Europe	Lipizzan	HT2	1277A	1277A	Wallner et al. 2013
Central Europe	Lipizzan	HT2	1277A	1277A	Wallner et al. 2013
Central Europe	Lipizzan	HT2	1277A	1277A	Wallner et al. 2013
Central Europe	Lipizzan	HT2	1277A	1277A	Wallner et al. 2013
Central Europe	Lipizzan	HT2	1277A	1277A	Wallner et al. 2013
Central Europe	Lipizzan	HT2	1277A	1277A	Wallner et al. 2013
Central Europe	Lipizzan	HT2	1277A	1277A	Wallner et al. 2013
Central Europe	Lipizzan	HT2	1277A	1277A	Wallner et al. 2013
Central Europe	Lipizzan	HT1	ref	ref	Kreutzmann et al. 2014
Central Europe	Lipizzan	HT1	ref	ref	Kreutzmann et al. 2014
Central Europe	Lipizzan	HT1	ref	ref	Kreutzmann et al. 2014
Central Europe	Lipizzan	HT1	ref	ref	Kreutzmann et al. 2014
Central Europe	Lipizzan	HT1	ref	ref	Kreutzmann et al. 2014
Central Europe	Lipizzan	HT2	1277A	1277A	Kreutzmann et al. 2014
Central Europe	Lipizzan	HT2	1277A	1277A	Kreutzmann et al. 2014
Central Europe	Lipizzan	HT2	1277A	1277A	Kreutzmann et al. 2014
Central Europe	Lipizzan	HT2	1277A	1277A	Kreutzmann et al. 2014
Central Europe	Lipizzan	HT2	1277A	1277A	Kreutzmann et al. 2014
Central Europe	Lipizzan	HT2	1277A	1277A	Kreutzmann et al. 2014
Central Europe	Lipizzan	HT2	1277A	1277A	Kreutzmann et al. 2014
Central Europe	Lipizzan	HT2	1277A	1277A	Kreutzmann et al. 2014
Central Europe	Lipizzan	HT2	1277A	1277A	Kreutzmann et al. 2014
Central Europe	Lipizzan	HT2	1277A	1277A	Kreutzmann et al. 2014
Central Europe	Lipizzan	HT2	1277A	1277A	Kreutzmann et al. 2014
Central Europe	Noriker	HT1	ref	ref	Kreutzmann et al. 2014
Central Europe	Noriker	HT1	ref	ref	Kreutzmann et al. 2014
Central Europe	Noriker	HT1	ref	ref	Wallner et al. 2013
Central Europe	Noriker	HT1	ref	ref	Wallner et al. 2013
Central Europe	Noriker	HT1	ref	ref	Wallner et al. 2013
Central Europe	Noriker	HT1	ref	ref	Wallner et al. 2013
Central Europe	Noriker	HT1	ref	ref	Wallner et al. 2013
Central Europe	Noriker	HT1	ref	ref	Wallner et al. 2013
Central Europe	Noriker	HT1	ref	ref	Wallner et al. 2013
Central Europe	Noriker	HT1	ref	ref	Wallner et al. 2013
Central Europe	Noriker	HT1	ref	ref	Wallner et al. 2013
Central Europe	Noriker	HT1	ref	ref	Wallner et al. 2013
Central Europe	Noriker	HT1	ref	ref	Wallner et al. 2013
Central Europe	Noriker	HT1	ref	ref	Wallner et al. 2013
Central Europe	Noriker	HT1	ref	ref	Wallner et al. 2013
Central Europe	Noriker	HT1	ref	ref	Wallner et al. 2013
Central Europe	Noriker	HT1	ref	ref	Wallner et al. 2013
Central Europe	Noriker	HT1	ref	ref	Wallner et al. 2013
Central Europe	Noriker	HT1	ref	ref	Wallner et al. 2013
Central Europe	Noriker	HT1	ref	ref	Wallner et al. 2013
Central Europe	Oldenburger Warmblood	HT2	1277A	1277A	Kreutzmann et al. 2014
Central Europe	Oldenburger Warmblood	HT2	1277A	1277A	Wallner et al. 2013
Central Europe	Oldenburger Warmblood	HT2	1277A	1277A	Wallner et al. 2013
Central Europe	Oldenburger Warmblood	HT2	1277A	1277A	Wallner et al. 2013
Central Europe	Oldenburger Warmblood	HT2	1277A	1277A	Wallner et al. 2013
Central Europe	Oldenburger Warmblood	HT2	1277A	1277A	Wallner et al. 2013
Central Europe	Oldenburger Warmblood	HT2	1277A	1277A	Wallner et al. 2013
Central Europe	Oldenburger Warmblood	HT2	1277A	1277A	Wallner et al. 2013
Central Europe	Oldenburger Warmblood	HT3	10594delT 1277A	10594d 1277A	Wallner et al. 2013
Central Europe	Oldenburger Warmblood	HT3	10594delT 1277A	10594d 1277A	Wallner et al. 2013
Central Europe	Oldenburger Warmblood	HT3	10594delT 1277A	10594d 1277A	Wallner et al. 2013
Central Europe	Rhinelander Horse	HT3	10594delT 1277A	10594d 1277A	Wallner et al. 2013
Central Europe	Rhinelander Horse	HT3	10594delT 1277A	10594d 1277A	Wallner et al. 2013
Central Europe	Riding Pony	HT1	ref	ref	Wallner et al. 2013
Central Europe	Riding Pony	HT1	ref	ref	Wallner et al. 2013
Central Europe	Riding Pony	HT1	ref	ref	Wallner et al. 2013
Central Europe	Riding Pony	HT1	ref	ref	Wallner et al. 2013
Central Europe	Riding Pony	HT1	ref	ref	Wallner et al. 2013
Central Europe	Riding Pony	HT1	ref	ref	Wallner et al. 2013
Central Europe	Riding Pony	HT2	1277A	1277A	Wallner et al. 2013
Central Europe	Riding Pony	HT2	1277A	1277A	Wallner et al. 2013
Central Europe	Riding Pony	HT2	1277A	1277A	Wallner et al. 2013
Central Europe	Riding Pony	HT2	1277A	1277A	Wallner et al. 2013
Central Europe	Riding Pony	HT3	10594delT 1277A	10594d 1277A	Wallner et al. 2013
Central Europe	Riding Pony	HT3	10594delT 1277A	10594d 1277A	Wallner et al. 2013
Central Europe	Riding Pony	HT3	10594delT 1277A	10594d 1277A	Wallner et al. 2013
Central Europe	Riding Pony	HT3	10594delT 1277A	10594d 1277A	Wallner et al. 2013
Central Europe	Riding Pony	HT3	10594delT 1277A	10594d 1277A	Wallner et al. 2013
Central Europe	Riding Pony	HT3	10594delT 1277A	10594d 1277A	Wallner et al. 2013
Central Europe	Riding Pony	HT3	10594delT 1277A	10594d 1277A	Wallner et al. 2013
Central Europe	Riding Pony	HT3	10594delT 1277A	10594d 1277A	Wallner et al. 2013
Central Europe	Sachsen-Anhaltiner	HT2	1277A	1277A	Wallner et al. 2013
Central Europe	Shagya Arabian	HT1	ref	ref	Wallner et al. 2013
Central Europe	Shagya Arabian	HT1	ref	ref	Wallner et al. 2013
Central Europe	Shagya Arabian	HT1	ref	ref	Wallner et al. 2013
Central Europe	Shagya Arabian	HT1	ref	ref	Wallner et al. 2013
Central Europe	Shagya Arabian	HT1	ref	ref	Wallner et al. 2013
Central Europe	Shagya Arabian	HT1	ref	ref	Wallner et al. 2013
Central Europe	Shagya Arabian	HT1	ref	ref	Wallner et al. 2013
Central Europe	Shagya Arabian	HT1	ref	ref	Wallner et al. 2013
Central Europe	Shagya Arabian	HT1	ref	ref	Wallner et al. 2013
Central Europe	Shagya Arabian	HT1	ref	ref	Wallner et al. 2013
Central Europe	Shagya Arabian	HT1	ref	ref	Wallner et al. 2013
Central Europe	Shagya Arabian	HT1	ref	ref	Wallner et al. 2013
Central Europe	Shagya Arabian	HT1	ref	ref	Wallner et al. 2013
Central Europe	Shagya Arabian	HT2	1277A	1277A	Wallner et al. 2013
Central Europe	Shagya Arabian	HT2	1277A	1277A	Wallner et al. 2013
Central Europe	Shagya Arabian	HT2	1277A	1277A	Wallner et al. 2013
Central Europe	Shagya Arabian	HT2	1277A	1277A	Wallner et al. 2013
Central Europe	Shagya Arabian	HT2	1277A	1277A	Wallner et al. 2013
Central Europe	Shagya Arabian	HT2	1277A	1277A	Wallner et al. 2013
Central Europe	Shagya Arabian	HT2	1277A	1277A	Wallner et al. 2013
Central Europe	Shagya Arabian	HT2	1277A	1277A	Wallner et al. 2013
Central Europe	Shagya Arabian	HT2	1277A	1277A	Wallner et al. 2013
Central Europe	Shagya Arabian	HT2	1277A	1277A	Wallner et al. 2013
Central Europe	Shagya Arabian	HT2	1277A	1277A	Wallner et al. 2013
Central Europe	Shagya Arabian	HT2	1277A	1277A	Wallner et al. 2013
Central Europe	Shagya Arabian	HT2	1277A	1277A	Wallner et al. 2013
Central Europe	Shagya Arabian	HT2	1277A	1277A	Wallner et al. 2013
Central Europe	Shagya Arabian	HT2	1277A	1277A	Wallner et al. 2013
Central Europe	Shagya Arabian	HT2	1277A	1277A	Wallner et al. 2013
Central Europe	Shagya Arabian	HT2	1277A	1277A	Wallner et al. 2013
Central Europe	Shagya Arabian	HT1	ref	ref	Kreutzmann et al. 2014
Central Europe	Shagya Arabian	HT1	ref	ref	Kreutzmann et al. 2014
Central Europe	Shagya Arabian	HT1	ref	ref	Kreutzmann et al. 2014
Central Europe	Shagya Arabian	HT2	1277A	1277A	Kreutzmann et al. 2014
Central Europe	Tiger Pony	HT1	ref	ref	Wallner et al. 2013
Central Europe	Tiger Pony	HT2	1277A	1277A	Wallner et al. 2013
Central Europe	Tiger Pony	HT6	11076-12042del	11076d	Wallner et al. 2013
Central Europe	Tiger Pony	HT6	11076-12042del	11076d	Wallner et al. 2013
Central Europe	Tiger Pony	HT6	11076-12042del	11076d	Wallner et al. 2013
Central Europe	Tiger Pony	HT1	ref	ref	Kreutzmann et al. 2014
Central Europe	Trakehner	HT2	1277A	1277A	Wallner et al. 2013
Central Europe	Trakehner	HT3	10594delT 1277A	10594d 1277A	Wallner et al. 2013
Central Europe	Trakehner	HT3	10594delT 1277A	10594d 1277A	Kreutzmann et al. 2014
Central Europe	Wuerttemberg	HT1	ref	ref	Wallner et al. 2013
Central Europe	Wuerttemberg	HT2	1277A	1277A	Kreutzmann et al. 2014
Eastern Europe	Arabian Russian	HT1	ref	ref	Wallner et al. 2013
Eastern Europe	Arabian Russian	HT1	ref	ref	Wallner et al. 2013
Eastern Europe	Arabian Russian	HT1	ref	ref	Wallner et al. 2013
Eastern Europe	Arabian Russian	HT1	ref	ref	Wallner et al. 2013
Eastern Europe	Arabian Russian	HT1	ref	ref	Wallner et al. 2013
Eastern Europe	Arabian Russian	HT1	ref	ref	Wallner et al. 2013
Eastern Europe	Arabian Russian	HT1	ref	ref	Wallner et al. 2013
Eastern Europe	Arabian Russian	HT1	ref	ref	Wallner et al. 2013
Eastern Europe	Arabian Russian	HT1	ref	ref	Wallner et al. 2013
Eastern Europe	Arabian Russian	HT1	ref	ref	Wallner et al. 2013
Eastern Europe	Arabian Russian	HT1	ref	ref	Wallner et al. 2013
Eastern Europe	Arabian Russian	HT1	ref	ref	Wallner et al. 2013
Eastern Europe	Arabian Russian	HT1	ref	ref	Wallner et al. 2013
Eastern Europe	Arabian Russian	HT1	ref	ref	Wallner et al. 2013
Eastern Europe	Arabian Russian	HT1	ref	ref	Wallner et al. 2013
Eastern Europe	Arabian Russian	HT1	ref	ref	Wallner et al. 2013
Eastern Europe	Arabian Russian	HT1	ref	ref	Wallner et al. 2013
Eastern Europe	Arabian Russian	HT1	ref	ref	Wallner et al. 2013
Eastern Europe	Arabian Russian	HT1	ref	ref	Wallner et al. 2013
Eastern Europe	Arabian Russian	HT1	ref	ref	Wallner et al. 2013
Eastern Europe	Arabian Russian	HT1	ref	ref	Wallner et al. 2013
Eastern Europe	Arabian Russian	HT1	ref	ref	Wallner et al. 2013
Eastern Europe	Arabian Russian	HT1	ref	ref	Wallner et al. 2013
Eastern Europe	Arabian Russian	HT1	ref	ref	Wallner et al. 2013
Eastern Europe	Arabian Russian	HT1	ref	ref	Wallner et al. 2013
Eastern Europe	Arabian Russian	HT1	ref	ref	Wallner et al. 2013
Eastern Europe	Arabian Russian	HT1	ref	ref	Wallner et al. 2013
Eastern Europe	Arabian Russian	HT1	ref	ref	Wallner et al. 2013
Eastern Europe	Arabian Russian	HT2	1277A	1277A	Wallner et al. 2013
Eastern Europe	Arabian Russian	HT2	1277A	1277A	Wallner et al. 2013
Eastern Europe	Arabian Russian	HT2	1277A	1277A	Wallner et al. 2013
Eastern Europe	Arabian Russian	HT2	1277A	1277A	Wallner et al. 2013
Eastern Europe	Arabian Russian	HT2	1277A	1277A	Wallner et al. 2013
Eastern Europe	Arabian Russian	HT2	1277A	1277A	Wallner et al. 2013
Eastern Europe	Arabian Russian	HT2	1277A	1277A	Wallner et al. 2013
Eastern Europe	Arabian Russian	HT2	1277A	1277A	Wallner et al. 2013
Eastern Europe	Arabian Russian	HT2	1277A	1277A	Wallner et al. 2013
Eastern Europe	Arabian Russian	HT2	1277A	1277A	Wallner et al. 2013
Eastern Europe	Arabian Russian	HT2	1277A	1277A	Wallner et al. 2013
Eastern Europe	Arabian Russian	HT2	1277A	1277A	Wallner et al. 2013
Eastern Europe	Arabian Russian	HT2	1277A	1277A	Wallner et al. 2013
Eastern Europe	Arabian Russian	HT2	1277A	1277A	Wallner et al. 2013
Eastern Europe	Arabian Russian	HT2	1277A	1277A	Wallner et al. 2013
Eastern Europe	Arabian Russian	HT2	1277A	1277A	Wallner et al. 2013
Eastern Europe	Arabian Russian	HT2	1277A	1277A	Wallner et al. 2013
Eastern Europe	Arabian Russian	HT2	1277A	1277A	Wallner et al. 2013
Eastern Europe	Arabian Russian	HT2	1277A	1277A	Wallner et al. 2013
Eastern Europe	Arabian Russian	HT2	1277A	1277A	Wallner et al. 2013
Eastern Europe	Orlov Trotter	HT2	1277A	1277A	Wallner et al. 2013
Eastern Europe	Orlov Trotter	HT2	1277A	1277A	Wallner et al. 2013
Iberian Peninsula	Lusitano	HT1	ref	ref	Wallner et al. 2013
Iberian Peninsula	Lusitano	HT1	ref	ref	Wallner et al. 2013
Iberian Peninsula	Lusitano	HT1	ref	ref	Wallner et al. 2013
Iberian Peninsula	Lusitano	HT1	ref	ref	Wallner et al. 2013
Iberian Peninsula	Lusitano	HT1	ref	ref	Wallner et al. 2013
Iberian Peninsula	Lusitano	HT1	ref	ref	Wallner et al. 2013
Iberian Peninsula	Lusitano	HT1	ref	ref	Wallner et al. 2013
Iberian Peninsula	Lusitano	HT1	ref	ref	Wallner et al. 2013
Iberian Peninsula	Lusitano	HT1	ref	ref	Wallner et al. 2013
Iberian Peninsula	Lusitano	HT1	ref	ref	Wallner et al. 2013
Iberian Peninsula	Lusitano	HT1	ref	ref	Wallner et al. 2013
Iberian Peninsula	Lusitano	HT1	ref	ref	Kreutzmann et al. 2014
Iberian Peninsula	Lusitano	HT1	ref	ref	Kreutzmann et al. 2014
Iberian Peninsula	Lusitano	HT1	ref	ref	Kreutzmann et al. 2014
Iberian Peninsula	Lusitano	HT1	ref	ref	Kreutzmann et al. 2014
Iberian Peninsula	Pura Raza Espanola	HT1	ref	ref	Wallner et al. 2013
Iberian Peninsula	Pura Raza Espanola	HT1	ref	ref	Wallner et al. 2013
Iberian Peninsula	Pura Raza Espanola	HT1	ref	ref	Wallner et al. 2013
Iberian Peninsula	Pura Raza Espanola	HT1	ref	ref	Wallner et al. 2013
Iberian Peninsula	Pura Raza Espanola	HT1	ref	ref	Wallner et al. 2013
Iberian Peninsula	Pura Raza Espanola	HT1	ref	ref	Wallner et al. 2013
Iberian Peninsula	Pura Raza Espanola	HT1	ref	ref	Wallner et al. 2013
Iberian Peninsula	Pura Raza Espanola	HT1	ref	ref	Wallner et al. 2013
Iberian Peninsula	Pura Raza Espanola	HT1	ref	ref	Wallner et al. 2013
Iberian Peninsula	Pura Raza Espanola	HT1	ref	ref	Kreutzmann et al. 2014
Iberian Peninsula	Pura Raza Espanola	HT1	ref	ref	Kreutzmann et al. 2014
Iberian Peninsula	Pura Raza Espanola	HT1	ref	ref	Kreutzmann et al. 2014
Italy (Sardinia)	Giara	HT1	ref	ref	Giontella et al. 2020
Italy (Sardinia)	Giara	HT1	ref	ref	Giontella et al. 2020
Italy (Sardinia)	Giara	HT1	ref	ref	Giontella et al. 2020
Italy (Sardinia)	Giara	HT2	1277A	1277A	Giontella et al. 2020
Italy (Sardinia)	Giara	HT2	1277A	1277A	Giontella et al. 2020
Italy (Sardinia)	Giara	HT2	1277A	1277A	Giontella et al. 2020
Italy (Sardinia)	Giara	HT2	1277A	1277A	Giontella et al. 2020
Italy (Sardinia)	Giara	HT2	1277A	1277A	Giontella et al. 2020
Italy (Sardinia)	Giara	HT2	1277A	1277A	Giontella et al. 2020
Italy (Sardinia)	Giara	HT2	1277A	1277A	Giontella et al. 2020
Italy (Sardinia)	Giara	HT2	1277A	1277A	Giontella et al. 2020
Italy (Sardinia)	Giara	HT2	1277A	1277A	Giontella et al. 2020
Italy (Sardinia)	Sarcidano	HT1	ref	ref	Giontella et al. 2020
Italy (Sardinia)	Sarcidano	HT1	ref	ref	Giontella et al. 2020
Italy (Sardinia)	Sarcidano	HT1	ref	ref	Giontella et al. 2020
Italy (Sardinia)	Sarcidano	HT1	ref	ref	Giontella et al. 2020
Italy (Sardinia)	Sarcidano	HT1	ref	ref	Giontella et al. 2020
Italy (Sardinia)	Sarcidano	HT2	1277A	1277A	Giontella et al. 2020
Italy (Sardinia)	Sarcidano	HT3	10594delT 1277A	10594d 1277A	Giontella et al. 2020
Italy (Sardinia)	Sarcidano	HT3	10594delT 1277A	10594d 1277A	Giontella et al. 2020
Italy (Sardinia)	Sarcidano	HT3	10594delT 1277A	10594d 1277A	Giontella et al. 2020
Italy (Sardinia)	Sarcidano	HT3	10594delT 1277A	10594d 1277A	Giontella et al. 2020
Italy (Sardinia)	Sardinian Anglo-Arab	HT2	1277A	1277A	Giontella et al. 2020
Italy (Sardinia)	Sardinian Anglo-Arab	HT2	1277A	1277A	Giontella et al. 2020
Italy (Sardinia)	Sardinian Anglo-Arab	HT2	1277A	1277A	Giontella et al. 2020
Italy (Sardinia)	Sardinian Anglo-Arab	HT2	1277A	1277A	Giontella et al. 2020
Italy (Sardinia)	Sardinian Anglo-Arab	HT2	1277A	1277A	Giontella et al. 2020
Italy (Sardinia)	Sardinian Anglo-Arab	HT3	10594delT 1277A	10594d 1277A	Giontella et al. 2020
Italy (Sardinia)	Sardinian Anglo-Arab	HT3	10594delT 1277A	10594d 1277A	Giontella et al. 2020
Italy (Sardinia)	Sardinian Anglo-Arab	HT3	10594delT 1277A	10594d 1277A	Giontella et al. 2020
Italy (Sardinia)	Sardinian Anglo-Arab	HT3	10594delT 1277A	10594d 1277A	Giontella et al. 2020
Italy (Sardinia)	Sardinian Anglo-Arab	HT3	10594delT 1277A	10594d 1277A	Giontella et al. 2020
Italy (Sardinia)	Sardinian Anglo-Arab	HT3	10594delT 1277A	10594d 1277A	Giontella et al. 2020
Italy (Sardinia)	Sardinian Anglo-Arab	HT3	10594delT 1277A	10594d 1277A	Giontella et al. 2020
Northern Africa	Barb	HT1	ref	ref	Wallner et al. 2013
Northern Africa	Barb	HT1	ref	ref	Wallner et al. 2013
Northern Africa	Barb	HT1	ref	ref	Wallner et al. 2013
Northern Africa	Barb	HT1	ref	ref	Wallner et al. 2013
Northern Africa	Barb	HT1	ref	ref	Kreutzmann et al. 2014
Northern Africa	Barb	HT1	ref	ref	Wallner et al. 2013
Northern Africa	Barb	HT1	ref	ref	Wallner et al. 2013
Northern Africa	Barb	HT1	ref	ref	Wallner et al. 2013
Northern Africa	Barb	HT1	ref	ref	Wallner et al. 2013
Northern Africa	Barb	HT1	ref	ref	Kreutzmann et al. 2014
Northern Europe	Bashkir	HT1	ref	ref	Kreutzmann et al. 2014
Northern Europe	Connemara Pony	HT1	ref	ref	Wallner et al. 2013
Northern Europe	Connemara Pony	HT1	ref	ref	Wallner et al. 2013
Northern Europe	Connemara Pony	HT1	ref	ref	Wallner et al. 2013
Northern Europe	Connemara Pony	HT1	ref	ref	Wallner et al. 2013
Northern Europe	Connemara Pony	HT1	ref	ref	Wallner et al. 2013
Northern Europe	Connemara Pony	HT1	ref	ref	Wallner et al. 2013
Northern Europe	Connemara Pony	HT1	ref	ref	Wallner et al. 2013
Northern Europe	Connemara Pony	HT2	1277A	1277A	Wallner et al. 2013
Northern Europe	Connemara Pony	HT1	ref	ref	Kreutzmann et al. 2014
Northern Europe	Connemara Pony	HT1	ref	ref	Kreutzmann et al. 2014
Northern Europe	Icelandic Horse	HT1	ref	ref	Wallner et al. 2013
Northern Europe	Icelandic Horse	HT1	ref	ref	Wallner et al. 2013
Northern Europe	Icelandic Horse	HT1	ref	ref	Wallner et al. 2013
Northern Europe	Icelandic Horse	HT1	ref	ref	Wallner et al. 2013
Northern Europe	Icelandic Horse	HT1	ref	ref	Wallner et al. 2013
Northern Europe	Icelandic Horse	HT1	ref	ref	Wallner et al. 2013
Northern Europe	Icelandic Horse	HT1	ref	ref	Wallner et al. 2013
Northern Europe	Icelandic Horse	HT1	ref	ref	Wallner et al. 2013
Northern Europe	Icelandic Horse	HT1	ref	ref	Wallner et al. 2013
Northern Europe	Icelandic Horse	HT1	ref	ref	Wallner et al. 2013
Northern Europe	Icelandic Horse	HT1	ref	ref	Wallner et al. 2013
Northern Europe	Icelandic Horse	HT1	ref	ref	Wallner et al. 2013
Northern Europe	Icelandic Horse	HT1	ref	ref	Wallner et al. 2013
Northern Europe	Icelandic Horse	HT1	ref	ref	Wallner et al. 2013
Northern Europe	Icelandic Horse	HT1	ref	ref	Wallner et al. 2013
Northern Europe	Icelandic Horse	HT1	ref	ref	Wallner et al. 2013
Northern Europe	Icelandic Horse	HT4	25345	25345	Wallner et al. 2013
Northern Europe	Icelandic Horse	HT4	25345	25345	Wallner et al. 2013
Northern Europe	Icelandic Horse	HT4	25345	25345	Wallner et al. 2013
Northern Europe	Icelandic Horse	HT4	25345	25345	Wallner et al. 2013
Northern Europe	Icelandic Horse	HT4	25345	25345	Wallner et al. 2013
Northern Europe	Icelandic Horse	HT4	25345	25345	Wallner et al. 2013
Northern Europe	Icelandic Horse	HT4	25345	25345	Wallner et al. 2013
Northern Europe	Icelandic Horse	HT4	25345	25345	Wallner et al. 2013
Northern Europe	Icelandic Horse	HT4	25345	25345	Wallner et al. 2013
Northern Europe	Icelandic Horse	HT1	ref	ref	Kreutzmann et al. 2014
Northern Europe	Icelandic Horse	HT1	ref	ref	Kreutzmann et al. 2014
Northern Europe	Icelandic Horse	HT4	25345	25345	Kreutzmann et al. 2014
Northern Europe	Icelandic Horse	HT4	25345	25345	Kreutzmann et al. 2014
Northern Europe	Icelandic Horse	HT4	25345	25345	Kreutzmann et al. 2014
Northern Europe	Norwegian Fjord Horse	HT5	YE3/1107-11315 20SNPs-4indels	20S 4id	Wallner et al. 2013
Northern Europe	Norwegian Fjord Horse	HT5	YE3/1107-11315 20SNPs-4indels	20S 4id	Wallner et al. 2013
Northern Europe	Norwegian Fjord Horse	HT5	YE3/1107-11315 20SNPs-4indels	20S 4id	Wallner et al. 2013
Northern Europe	Norwegian Fjord Horse	HT5	YE3/1107-11315 20SNPs-4indels	20S 4id	Wallner et al. 2013
Northern Europe	Norwegian Fjord Horse	HT5	YE3/1107-11315 20SNPs-4indels	20S 4id	Wallner et al. 2013
Northern Europe	Norwegian Fjord Horse	HT5	YE3/1107-11315 20SNPs-4indels	20S 4id	Wallner et al. 2013
Northern Europe	Norwegian Fjord Horse	HT5	YE3/1107-11315 20SNPs-4indels	20S 4id	Wallner et al. 2013
Northern Europe	Norwegian Fjord Horse	HT5	YE3/1107-11315 20SNPs-4indels	20S 4id	Wallner et al. 2013
Northern Europe	Norwegian Fjord Horse	HT5	YE3/1107-11315 20SNPs-4indels	20S 4id	Wallner et al. 2013
Northern Europe	Norwegian Fjord Horse	HT5	YE3/1107-11315 20SNPs-4indels	20S 4id	Wallner et al. 2013
Northern Europe	Norwegian Fjord Horse	HT5	YE3/1107-11315 20SNPs-4indels	20S 4id	Wallner et al. 2013
Northern Europe	Norwegian Fjord Horse	HT5	YE3/1107-11315 20SNPs-4indels	20S 4id	Wallner et al. 2013
Northern Europe	Norwegian Fjord Horse	HT5	YE3/1107-11315 20SNPs-4indels	20S 4id	Wallner et al. 2013
Northern Europe	Norwegian Fjord Horse	HT5	YE3/1107-11315 20SNPs-4indels	20S 4id	Wallner et al. 2013
Northern Europe	Norwegian Fjord Horse	HT5	YE3/1107-11315 20SNPs-4indels	20S 4id	Wallner et al. 2013
Northern Europe	Norwegian Fjord Horse	HT5	YE3/1107-11315 20SNPs-4indels	20S 4id	Kreutzmann et al. 2014
Northern Europe	Norwegian Fjord Horse	HT5	YE3/1107-11315 20SNPs-4indels	20S 4id	Kreutzmann et al. 2014
Northern Europe	Norwegian Fjord Horse	HT5	YE3/1107-11315 20SNPs-4indels	20S 4id	Kreutzmann et al. 2014
Northern Europe	Arabian Russian	HT1	ref	ref	Kreutzmann et al. 2014
Northern Europe	Arabian Russian	HT1	ref	ref	Kreutzmann et al. 2014
Northern Europe	Arabian Russian	HT2	1277A	1277A	Kreutzmann et al. 2014
Northern Europe	Shetland Pony	HT1	ref	ref	Wallner et al. 2013
Northern Europe	Shetland Pony	HT1	ref	ref	Wallner et al. 2013
Northern Europe	Shetland Pony	HT1	ref	ref	Wallner et al. 2013
Northern Europe	Shetland Pony	HT1	ref	ref	Wallner et al. 2013
Northern Europe	Shetland Pony	HT1	ref	ref	Wallner et al. 2013
Northern Europe	Shetland Pony	HT1	ref	ref	Wallner et al. 2013
Northern Europe	Shetland Pony	HT1	ref	ref	Wallner et al. 2013
Northern Europe	Shetland Pony	HT1	ref	ref	Wallner et al. 2013
Northern Europe	Shetland Pony	HT1	ref	ref	Wallner et al. 2013
Northern Europe	Shetland Pony	HT2	1277A	1277A	Wallner et al. 2013
Northern Europe	Shetland Pony	HT6	11076-12042del	11076d	Wallner et al. 2013
Northern Europe	Shetland Pony	HT6	11076-12042del	11076d	Wallner et al. 2013
Northern Europe	Shetland Pony	HT6	11076-12042del	11076d	Wallner et al. 2013
Northern Europe	Shetland Pony	HT6	11076-12042del	11076d	Wallner et al. 2013
Northern Europe	Shetland Pony	HT6	11076-12042del	11076d	Wallner et al. 2013
Northern Europe	Shetland Pony	HT6	11076-12042del	11076d	Wallner et al. 2013
Northern Europe	Shetland Pony	HT6	11076-12042del	11076d	Wallner et al. 2013
Northern Europe	Shetland Pony	HT6	11076-12042del	11076d	Wallner et al. 2013
Northern Europe	Shetland Pony	HT6	11076-12042del	11076d	Wallner et al. 2013
Northern Europe	Shetland Pony	HT6	11076-12042del	11076d	Wallner et al. 2013
Northern Europe	Shetland Pony	HT6	11076-12042del	11076d	Wallner et al. 2013
Northern Europe	Shetland Pony	HT6	11076-12042del	11076d	Wallner et al. 2013
Northern Europe	Shetland Pony	HT6	11076-12042del	11076d	Wallner et al. 2013
Northern Europe	Shetland Pony	HT6	11076-12042del	11076d	Wallner et al. 2013
Northern Europe	Shetland Pony	HT6	11076-12042del	11076d	Wallner et al. 2013
Northern Europe	Shetland Pony	HT6	11076-12042del	11076d	Wallner et al. 2013
Northern Europe	Shetland Pony	HT6	11076-12042del	11076d	Wallner et al. 2013
Northern Europe	Shetland Pony	HT6	11076-12042del	11076d	Wallner et al. 2013
Northern Europe	Shetland Pony	HT6	11076-12042del	11076d	Wallner et al. 2013
Northern Europe	Shetland Pony	HT6	11076-12042del	11076d	Wallner et al. 2013
Northern Europe	Shetland Pony	HT6	11076-12042del	11076d	Wallner et al. 2013
Northern Europe	Shetland Pony	HT6	11076-12042del	11076d	Wallner et al. 2013
Northern Europe	Shetland Pony	HT6	11076-12042del	11076d	Wallner et al. 2013
Northern Europe	Shetland Pony	HT6	11076-12042del	11076d	Wallner et al. 2013
Northern Europe	Shetland Pony	HT6	11076-12042del	11076d	Wallner et al. 2013
Northern Europe	Shetland Pony	HT6	11076-12042del	11076d	Wallner et al. 2013
Northern Europe	Shetland Pony	HT6	11076-12042del	11076d	Wallner et al. 2013
Northern Europe	Shetland Pony	HT6	11076-12042del	11076d	Wallner et al. 2013
Northern Europe	Shetland Pony	HT6	11076-12042del	11076d	Wallner et al. 2013
Northern Europe	Shetland Pony	HT1	ref	ref	Kreutzmann et al. 2014
Northern Europe	Shetland Pony	HT1	ref	ref	Kreutzmann et al. 2014
Northern Europe	Shetland Pony	HT6	11076-12042del	11076d	Kreutzmann et al. 2014
Northern Europe	Shetland Pony	HT6	11076-12042del	11076d	Kreutzmann et al. 2014
Northern Europe	Shetland Pony	HT6	11076-12042del	11076d	Kreutzmann et al. 2014
Northern Europe	Shetland Pony	HT6	11076-12042del	11076d	Kreutzmann et al. 2014
Northern Europe	Shetland Pony	HT6	11076-12042del	11076d	Kreutzmann et al. 2014
Northern Europe	Swedish Coldblood Trotter	HT1	ref	ref	Wallner et al. 2013
Northern Europe	Swedish Coldblood Trotter	HT1	ref	ref	Wallner et al. 2013
Northern Europe	Swedish Coldblood Trotter	HT1	ref	ref	Kreutzmann et al. 2014
Northern Europe	Tinker Horse	HT1	ref	ref	Wallner et al. 2013
Northern Europe	Tinker Horse	HT1	ref	ref	Wallner et al. 2013
Northern Europe	Tinker Horse	HT1	ref	ref	Wallner et al. 2013
Northern Europe	Tinker Horse	HT1	ref	ref	Wallner et al. 2013
Northern Europe	Tinker Horse	HT1	ref	ref	Wallner et al. 2013
Northern Europe	Tinker Horse	HT1	ref	ref	Wallner et al. 2013
Northern Europe	Tinker Horse	HT1	ref	ref	Wallner et al. 2013
Northern Europe	Tinker Horse	HT1	ref	ref	Wallner et al. 2013
Northern Europe	Tinker Horse	HT1	ref	ref	Kreutzmann et al. 2014
Northern Europe	Tinker Horse	HT1	ref	ref	Kreutzmann et al. 2014
